# Supplementary material for: A Novel Single-Layer Microfluidic Device for Dynamic Stimulation, Culture, and Imaging of Mammalian Cells
Source: Biosensors (Basel). 2025 Jul 3;15(7):427. doi: 10.3390/bios15070427 (PMC12293461; doi:10.3390/bios15070427)
Supplement: Supplementary file 1 [file biosensors-15-00427-s001.zip]

Archive with 1 entries (1 files):
- biosensors-3637839-supplementary.pdf
